# Supplementary material for: Assessment of Animal Welfare at an Exotic Animal Fair in Poland: A Focus on the Quality of Exhibition Containers for Reptiles and Amphibians
Source: Animals (Basel). 2024 Jun 25;14(13):1872. doi: 10.3390/ani14131872 (PMC11240396; doi:10.3390/ani14131872)
Supplement: Supplementary file 1 [file animals-14-01872-s001.zip]

Archive with 1 entries (1 files):
- animals-2894471-supplementary.pdf
